# Supplementary material for: Chromosome-scale and haplotype-resolved genome assembly of Populus trichocarpa
Source: Hortic Res. 2025 Jan 15;12(4):uhaf012. doi: 10.1093/hr/uhaf012 (PMC11908830; doi:10.1093/hr/uhaf012)
Supplement: Web_Material_uhaf012 [file web_material_uhaf012.zip]

Archive with 1 entries (1 files):
- Supplement Data.pdf
